# Supplementary material for: Real-World Treatment Pathways of Adult Patients with Glioblastoma and Other CNS Tumors: A Population-Based Registry Study
Source: Curr Oncol. 2026 Apr 21;33(4):236. doi: 10.3390/curroncol33040236 (PMC13114890; doi:10.3390/curroncol33040236)
Supplement: Supplementary file 1 [file curroncol-33-00236-s001.zip]

Archive with 4 entries (3 files):
- curroncol-4226018-supplementary/
- curroncol-4226018-supplementary/Supplementary_material_1.pdf
- curroncol-4226018-supplementary/Supplementary_material_2.pdf
- curroncol-4226018-supplementary/Supplementary_material_3.pdf
